# Supplementary material for: First- and Third-Trimester Urinary Phthalate Metabolites in the Development of Hypertensive Diseases of Pregnancy
Source: Int J Environ Res Public Health. 2021 Oct 11;18(20):10627. doi: 10.3390/ijerph182010627 (PMC8536149; doi:10.3390/ijerph182010627)
Supplement: Supplementary file 1 [file ijerph-18-10627-s001.zip]

Archive with 1 entries (1 files):
- ijerph-1385738-supplementary.pdf
